# Supplementary material for: Synthesis and Characterization of Amino Acid Decyl Esters as Early Membranes for the Origins of Life
Source: Membranes (Basel). 2022 Aug 31;12(9):858. doi: 10.3390/membranes12090858 (PMC9502762; doi:10.3390/membranes12090858)
Supplement: Supplementary file 1 [file membranes-12-00858-s001.zip]

Archive with 1 entries (1 files):
- membranes-1877028-supplementary.pdf
